# Supplementary material for: Tying Food Addiction to Uncontrolled Eating: The Roles of Eating-Related Thoughts and Emotional Eating
Source: Nutrients. 2025 Jan 21;17(3):369. doi: 10.3390/nu17030369 (PMC11819927; doi:10.3390/nu17030369)
Supplement: Supplementary file 1 [file nutrients-17-00369-s001.zip]

Archive with 1 entries (1 files):
- nutrients-3437979-supplementary.pdf
